# Supplementary material for: SENP1 drives glycolysis and cisplatin resistance in gastric cancer via desumoylating ENO1
Source: J Exp Clin Cancer Res. 2025 Oct 8;44:285. doi: 10.1186/s13046-025-03543-z (PMC12506269; doi:10.1186/s13046-025-03543-z)
Supplement: Supplementary file 2 — Supplementary Material 2 [file 13046_2025_3543_MOESM2_ESM.xlsx]

## Sheet: Sheet1
Samples	Gender	Age	T	N	M	Tumor size (cm)	Tumor stage	Survival times (Months)
1	M	70	3	2	0	6.5	IIIA	17
2	M	65	4	2	0	5	IIIB	23
3	F	58	4	3	0	5	IIIB	87
4	M	74	4	3	0	3.8	IIIB	24
5	F	72	4	3	0	4.5	IIIC	27
6	F	72	4	3	0	4	IIIC	8
7	F	57	3	3	0	3.5	IIIC	31
8	M	53	4	1	0	5.5	IIA	22
9	M	62	3	0	0	5	IIA	55
10	M	71	4	1	0	1.5	IIIB	12
11	M	67	4	2	0	5	IIIB	23
12	F	71	4	3	0	4	IIIC	9
13	M	63	4	1	0	6.5	IIIA	40
14	M	68	4	2	0	7	IIIA	25
15	M	74	3	1	0	4	IIIB	19
16	M	64	3	1	0	6	IIIB	19
17	F	87	3	1	0	5	IIB	49
18	M	63	3	1	0	15	IA	90
19	M	53	1	0	0	5	IA	100
20	M	63	4	1	0	8.5	IIIC	9
21	M	63	4	1	0	3.8	IIIA	19
22	F	58	2	3	0	3	IIIA	47
23	M	79	3	1	0	7	IIB	24
24	M	65	2	0	0	5.5	IB	67
25	M	67	2	2	0	2.5	IIB	59
26	M	68	4	3	0	10	IIIB	27
27	F	73	4	0	0	4.5	IIB	69
28	M	69	4	2	0	6	IIIA	39
29	F	75	4	0	0	4.5	IIIA	10
30	F	71	2	0	0	8	IB	50
31	M	71	4	3	0	4.6	IIIB	19
32	F	57	4	3	0	6	IIIC	5
33	F	61	4	3	0	4	IIIB	22
34	M	55	4	2	0	7	IIIB	10
35	F	67	4	2	0	5.2	IIIB	21
36	M	78	4	2	0	2.5	IIIA	30
37	M	67	1	0	0	3	IIIB	66
38	M	57	4	3	0	4.5	IIIB	31
39	M	77	3	0	0	3	IIA	44
40	M	67	4	3	0	2.5	IIIB	18
41	F	63	4	1	0	4	IIIB	12
42	F	53	3	2	0	4	IIIA	33
43	F	47	4	1	0	3	IIIB	19
44	M	69	3	3	0	7.5	IIIB	14
45	M	61	3	0	0	6	IIA	49
46	M	58	4	3	0	6	IV	12
47	M	55	4	3	0	14	IIIC	20
48	M	77	4	3	0	4	IIIB	17
49	F	74	2	0	0	2.5	IB	57
50	M	49	4	3	0	4.5	IIIB	31
51	M	63	4	3	0	4.8	IIIC	21
52	M	65	4	3	0	3	III	29
53	M	70	4	0	0	4.5	IIB	46
54	M	77	3	2	0	3	IIIA	23
55	M	73	3	1	0	2.2	IIB	27
56	M	79	4	2	0	2.5	IIIA	21
57	M	58	1	0	0	3	IA	70
58	M	71	4	3	0	6	IIIB	29
59	M	65	3	0	0	3	IIA	30
60	M	77	3	0	0	3	IIA	48
61	F	52	2	0	0	2.5	IB	45
62	M	63	2	0	0	2.5	IB	61
63	F	73	4	0	0	5.5	IIB	45
64	M	72	2	1	0	4.4	IIA	54
65	M	50	2	1	0	4.5	IIA	49
66	M	71	4	0	0	7.5	IIB	32
67	M	51	3	3	0	5.5	IIIB	29
