# Supplementary material for: SENP1 drives glycolysis and cisplatin resistance in gastric cancer via desumoylating ENO1
Source: J Exp Clin Cancer Res. 2025 Oct 8;44:285. doi: 10.1186/s13046-025-03543-z (PMC12506269; doi:10.1186/s13046-025-03543-z)
Supplement: Supplementary file 3 — Supplementary Material 3 [file 13046_2025_3543_MOESM3_ESM.xlsx]

## Sheet: Sheet1
			Proteins detected without IgG abundances
Accession	Gene	Description	Coverage [%]	# Peptides	# PSMs	# Unique Peptides	# AAs	MW [kDa]	calc. pI	Abundances (Grouped): FLAG
P35908	RPL5	60S ribosomal protein L5 (Fragment) OS=Homo sapiens OX=9606 GN=RPL5 PE=1 SV=1	32	7	14	7	238	27	9.13	1.6893e+09
P06733	ENO1	Alpha-enolase OS=Homo sapiens OX=9606 GN=ENO1 PE=1 SV=2	23	9	14	9	434	47.1	7.39	8.24071e+08
P05387	RPS8	40S ribosomal protein S8 OS=Homo sapiens OX=9606 GN=RPS8 PE=1 SV=2	38	6	9	6	208	24.2	10.32	1.16507e+08
A0A1B0GVI3	RPL7A	60S ribosomal protein L7a OS=Homo sapiens OX=9606 GN=RPL7A PE=1 SV=2	31	8	9	8	266	30	10.61	6.98594e+07
P30050	RPL27	60S ribosomal protein L27 (Fragment) OS=Homo sapiens OX=9606 GN=RPL27 PE=2 SV=1	40	5	8	5	126	14.2	10.46	3.96266e+07
P07355	EIF5A	Eukaryotic translation initiation factor 5A-1 OS=Homo sapiens OX=9606 GN=EIF5A PE=1 SV=2	46	4	4	4	154	16.8	5.24	1.00532e+07
P01040	RPL9	60S ribosomal protein L9 OS=Homo sapiens OX=9606 GN=RPL9 PE=1 SV=1	40	5	6	5	220	25	9.74	9.70235e+06
Q53G99	S100A8	Protein S100-A8 OS=Homo sapiens OX=9606 GN=S100A8 PE=1 SV=1	32	3	8	3	93	10.8	7.03	6.85503e+06
P63241	RPL4	60S ribosomal protein L4 OS=Homo sapiens OX=9606 GN=RPL4 PE=1 SV=5	31	12	15	12	427	47.7	11.06	5.55911e+06
P02768	PSMA6	Prosomal P27K protein (Fragment) OS=Homo sapiens OX=9606 GN=PSMA6 PE=4 SV=1	43	2	2	2	58	6.2	8.97	3.46763e+06
Q9BZ93	RPL7	60S ribosomal protein L7 OS=Homo sapiens OX=9606 GN=RPL7 PE=1 SV=1	33	10	14	10	248	29.2	10.65	3.388e+06
A0A2R8Y5Y7	CSTA	Cystatin-A OS=Homo sapiens OX=9606 GN=CSTA PE=1 SV=1	52	3	4	3	98	11	5.5	3.2544e+06
E4W6B6	RPL12	60S ribosomal protein L12 OS=Homo sapiens OX=9606 GN=RPL12 PE=1 SV=1	55	6	13	6	165	17.8	9.42	3.2175e+06
P07737	PFN1	Profilin-1 OS=Homo sapiens OX=9606 GN=PFN1 PE=1 SV=2	40	4	5	4	140	15	8.27	3.10467e+06
J3KT73	RPLP0	60S acidic ribosomal protein P0 OS=Homo sapiens OX=9606 GN=RPLP0 PE=1 SV=1	34	7	14	7	317	34.3	5.97	3.04003e+06
P62241	KRT10	Keratin, type I cytoskeletal 10 OS=Homo sapiens OX=9606 GN=KRT10 PE=1 SV=2	57	37	109	29	624	63.3	5.26	2.66768e+06
Q02878	RPS28	40S ribosomal protein S28 OS=Homo sapiens OX=9606 GN=RPS28 PE=1 SV=1	33	2	2	2	69	7.8	10.7	2.65619e+06
P05388	RPLP2	60S acidic ribosomal protein P2 OS=Homo sapiens OX=9606 GN=RPLP2 PE=1 SV=1	60	4	8	4	115	11.7	4.54	2.30179e+06
P04075	ALDOA	Fructose-bisphosphate aldolase A OS=Homo sapiens OX=9606 GN=ALDOA PE=1 SV=2	31	8	12	6	364	39.4	8.09	1.73992e+06
P14618	RPL38	60S ribosomal protein L38 OS=Homo sapiens OX=9606 GN=RPL38 PE=1 SV=1	39	2	2	2	64	7.6	9.99	1.68063e+06
P18124	RPL6	60S ribosomal protein L6 OS=Homo sapiens OX=9606 GN=RPL6 PE=1 SV=3	36	11	15	11	288	32.7	10.58	1.41051e+06
F2Z393	TALDO1	Transaldolase OS=Homo sapiens OX=9606 GN=TALDO1 PE=1 SV=1	10	3	4	3	318	35.3	8.97	1.41051e+06
D6RA82	ANXA3	Annexin OS=Homo sapiens OX=9606 GN=ANXA3 PE=1 SV=1	10	3	4	3	284	32.1	5.94	1.37115e+06
A0A5F9ZHM4	LDHB	L-lactate dehydrogenase OS=Homo sapiens OX=9606 GN=LDHB PE=1 SV=1	15	4	6	4	341	37.4	6.25	1.36066e+06
Q8IZP2	ST13P4	Putative protein FAM10A4 OS=Homo sapiens OX=9606 GN=ST13P4 PE=5 SV=1	10	2	4	2	240	27.4	5.08	1.36066e+06
Q00839	HNRNPU	Heterogeneous nuclear ribonucleoprotein U OS=Homo sapiens OX=9606 GN=HNRNPU PE=1 SV=6	9	5	7	5	825	90.5	6	1.34288e+06
B4DTA2	HNRPDL	cDNA FLJ60148, highly similar to Homo sapiens heterogeneous nuclear ribonucleoprotein D-like (HNRPDL), transcript variant 2, mRNA OS=Homo sapiens OX=9606 PE=2 SV=1	9	2	3	2	271	30.2	8.72	1.33158e+06
Q6UWP8	SBSN	Suprabasin OS=Homo sapiens OX=9606 GN=SBSN PE=1 SV=2	9	2	3	2	590	60.5	7.01	1.3192e+06
C9JUP7	VCP	15S Mg(2+)-ATPase p97 subunit OS=Homo sapiens OX=9606 GN=VCP PE=1 SV=2	8	6	8	6	761	84.5	5.27	1299917
P78371	CCT2	T-complex protein 1 subunit beta OS=Homo sapiens OX=9606 GN=CCT2 PE=1 SV=4	8	3	3	3	535	57.5	6.46	1.2829e+06
A0A2R8Y7Z0	CTNNB1	Catenin beta-1 OS=Homo sapiens OX=9606 GN=CTNNB1 PE=1 SV=1	2	2	3	1	780	85.3	5.92	1.27187e+06
B4DJI1	LDH	L-lactate dehydrogenase OS=Homo sapiens OX=9606 PE=2 SV=1	19	5	6	5	305	33.6	8.46	1.23963e+06
P25705	ATP5F1A	ATP synthase subunit alpha, mitochondrial OS=Homo sapiens OX=9606 GN=ATP5F1A PE=1 SV=1	18	8	12	8	553	59.7	9.13	1.23963e+06
B3KM80	NCL	Nucleolin OS=Homo sapiens OX=9606 GN=NCL PE=2 SV=1	18	8	11	8	536	58.5	4.67	1.22933e+06
A0A2R8Y6J3	RPS12	40S ribosomal protein S12 OS=Homo sapiens OX=9606 GN=RPS12 PE=1 SV=3	34	4	6	4	132	14.5	7.21	1.03974e+06
P05109	PKM	Pyruvate kinase PKM OS=Homo sapiens OX=9606 GN=PKM PE=1 SV=4	27	13	19	13	531	57.9	7.84	981234
P36578	ALB	Albumin OS=Homo sapiens OX=9606 GN=ALB PE=1 SV=2	43	27	37	27	609	69.3	6.28	883929
P62424	ANXA2	Annexin A2 OS=Homo sapiens OX=9606 GN=ANXA2 PE=1 SV=2	53	21	42	21	339	38.6	7.75	171321
P04075	KRT2	Keratin, type II cytoskeletal 2 epidermal OS=Homo sapiens OX=9606 GN=KRT2 PE=1 SV=2	66	48	129	39	639	65.4	8	147706
